# Supplementary material for: Effective fetch and relative exposure index maps for the Laurentian Great Lakes
Source: Sci Data. 2018 Dec 18;5:180295. doi: 10.1038/sdata.2018.295 (PMC6298251; doi:10.1038/sdata.2018.295)
Supplement: Supplementary file 1 [file sdata2018295-isa1.zip]

Archive with 3 entries (3 files):
- i_Investigation.txt
- s_Mason138B_study.txt
- a_Mason138B_assay.txt
