# Supplementary material for: Effective fetch and relative exposure index maps for the Laurentian Great Lakes
Source: Sci Data. 2018 Dec 18;5:180295. doi: 10.1038/sdata.2018.295 (PMC6298251; doi:10.1038/sdata.2018.295)
Supplement: Supplementary file 1 [file sdata2018295-isa1.zip › i_Investigation.txt]

# Investigation File generated for Scientific Data with Investigation File Authoring Tool version 0.1.0 on 15/11/2018 - This metadata file is CC0
ONTOLOGY SOURCE REFERENCE
Term Source Name	GAZ	UO	ERO	ENVO	OBI
Term Source File	http://data.bioontology.org/ontologies/GAZ	http://data.bioontology.org/ontologies/UO	http://data.bioontology.org/ontologies/ERO	http://data.bioontology.org/ontologies/ENVO	http://data.bioontology.org/ontologies/OBI
Term Source Version	$Revision: 1.512 $	unknown	2013-08-02		2014-08-18
Term Source Description	Gazetteer	Units of Measurement Ontology	Eagle-I Research Resource Ontology	Environment Ontology	Ontology for Biomedical Investigations
INVESTIGATION
Investigation Identifier
Investigation Title
Investigation Description
Investigation Submission Date
Investigation Public Release Date
INVESTIGATION PUBLICATIONS
Investigation PubMed ID
Investigation Publication DOI
Investigation Publication Author List
Investigation Publication Title
Investigation Publication Status
Investigation Publication Status Term Accession Number
Investigation Publication Status Term Source REF
INVESTIGATION CONTACTS
Investigation Person Last Name
Investigation Person Mid Initials
Investigation Person First Name
Investigation Person Address
Investigation Person Phone
Investigation Person Fax
Investigation Person Email
Investigation Person Affiliation
Investigation Person Roles
Investigation Person Roles Term Accession Number
Investigation Person Roles Term Source REF
STUDY
Study Identifier	10.1038/sdata.2018.295
Study Title	Effective fetch and relative exposure index maps for the Laurentian Great Lakes
Study Submission Date	03/04/2018
Study Public Release Date	18/12/2018
Study Description	http://www.nature.com/articles/sdata2018295#abstract
Study File Name	s_Mason138B_study.txt
Comment[Subject Keywords]	//;//;/
Comment[Manuscript Licence]	CC BY-4.0
Comment[Experimental Metadata Licence]	CC0
Comment[Supplementary Information File Name]	
Comment[Supplementary Information File Type]	x-zip-compressed
Comment[Supplementary Information File URL]	http://www.nature.com/articles/sdata2018295#supplementary-information
Comment[Data Repository]	University of Michigan
Comment[Data Record Accession]	doi:10.7302/z22f7kn3 
Comment[Data Record URI]	https://doi.org/10.7302/z22f7kn3
STUDY DESIGN DESCRIPTORS
Study Design Type	statistical analysis and modeling objective	physiological process monitoring objective	data transformation objective
Study Design Type Term Accession Number	ERO:0100035	ERO:0100266	ERO:0100002
Study Design Type Term Source REF	ERO	ERO	ERO
STUDY PUBLICATIONS
Study PubMed ID
Study Publication DOI
Study Publication Author List
Study Publication Title
Study Publication Status
Study Publication Status Term Accession Number
Study Publication Status Term Source REF
STUDY FACTORS
Study Factor Name	year
Study Factor Type	temporal_instant
Study Factor Type Term Accession Number	http://www.ifomis.org/bfo/1.1/span#TemporalInstant
Study Factor Type Term Source REF	ERO
STUDY ASSAYS
Study Assay Measurement Type	atmospheric wind
Study Assay Measurement Type Term Accession Number	ENVO:01000793
Study Assay Measurement Type Term Source REF	ENVO
Study Assay Technology Type	digital curation
Study Assay Technology Type Term Accession Number	OBI:0302914
Study Assay Technology Type Term Source REF	OBI
Study Assay Technology Platform	""
Study Assay File Name	a_Mason138B_assay.txt
STUDY PROTOCOLS
Study Protocol Name	Data collection	Data processing
Study Protocol Type	data collection method	data transformation
Study Protocol Type Term Accession Number	ERO:0001932	OBI:0200000
Study Protocol Type Term Source REF	ERO	ERO
Study Protocol Description		
Study Protocol URI	""	""
Study Protocol Version		
Study Protocol Parameters Name	""	""
Study Protocol Parameters Name Term Accession Number	""	""
Study Protocol Parameters Name Term Source REF	""	""
Study Protocol Components Name	""	""
Study Protocol Components Type	""	""
Study Protocol Components Type Term Accession Number	""	""
Study Protocol Components Type Term Source REF	""	""
STUDY CONTACTS
Study Person Last Name	Mason	Riseng	Layman	Jensen
Study Person First Name	Lacey A.	Catherine M.	Andrew J.	Robert
Study Person Mid Initials				
Study Person Email	lacey.mason@noaa.gov	""	""	""
Study Person Phone				
Study Person Fax				
Study Person Address				
Study Person Affiliation	School for Environment and Sustainability, University of Michigan, Ann Arbor, Michigan, USA	School for Environment and Sustainability, University of Michigan, Ann Arbor, Michigan, USA	Baltimore District, U.S. Army Corps of Engineers, Baltimore, Maryland, USA	Engineer Research and Development Center, U.S. Army Corps of Engineers, Galveston District, Vicksburg, Mississippi, USA
Study Person Roles				
Study Person Roles Term Accession Number				
Study Person Roles Term Source REF				
Comment[Study Person ORCID]	0000-0003-1541-3134			
Comment[Funder]				
Comment[FundRef ID]				
Comment[Funder Term Source REF]				
Comment[Grant Identifier]				
