# Supplementary material for: Effective fetch and relative exposure index maps for the Laurentian Great Lakes
Source: Sci Data. 2018 Dec 18;5:180295. doi: 10.1038/sdata.2018.295 (PMC6298251; doi:10.1038/sdata.2018.295)
Supplement: Supplementary file 1 [file sdata2018295-isa1.zip › s_Mason138B_study.txt]

Source Name	Characteristics[geographical location]	Term Source REF	Term Accession Number	Characteristics[environment type]	Term Source REF	Term Accession Number	Characteristics[latitude]	Unit	Term Source REF	Term Accession Number	Characteristics[longitude]	Unit	Term Source REF	Term Accession Number	Protocol REF	Sample Name	Factor Value[year]
NOAA National Buoy Data Center	Lake Erie	GAZ	GAZ:00003931	lake	ENVO	ENVO:00000020	42.0669	degree	UO	UO:0000185	-81.3399	degree	UO	UO:0000185	Data collection	Lake Erie wind data	2004/2014
NOAA National Buoy Data Center	Lake Huron	GAZ	GAZ:00000135	lake	ENVO	ENVO:00000020	45.0522	degree	UO	UO:0000185	-82.4851	degree	UO	UO:0000185	Data collection	Lake Huron wind data	2004/2014
NOAA National Buoy Data Center	Lake Michigan	GAZ	GAZ:00003863	lake	ENVO	ENVO:00000020	43.4501	degree	UO	UO:0000185	-87.222	degree	UO	UO:0000185	Data collection	Lake Michigan wind data	2004/2014
NOAA National Buoy Data Center	Lake Ontario	GAZ	GAZ:00002460	lake	ENVO	ENVO:00000020	43.6333	degree	UO	UO:0000185	-77.8271	degree	UO	UO:0000185	Data collection	Lake Ontario wind data	2004/2014
NOAA National Buoy Data Center	Lake Saint Clair	GAZ	GAZ:00058091	lake	ENVO	ENVO:00000020	42.4357	degree	UO	UO:0000185	-82.6915	degree	UO	UO:0000185	Data collection	Lake Saint Clair wind data	2004/2014
NOAA National Buoy Data Center	Lake Superior	GAZ	GAZ:00447846	lake	ENVO	ENVO:00000020	47.7231	degree	UO	UO:0000185	-86.9407	degree	UO	UO:0000185	Data collection	Lake Superior wind data	2004/2014
Great Lakes Aquatic Habitat Framework															Data collection	land-water mask
