# Supplementary material for: Effective fetch and relative exposure index maps for the Laurentian Great Lakes
Source: Sci Data. 2018 Dec 18;5:180295. doi: 10.1038/sdata.2018.295 (PMC6298251; doi:10.1038/sdata.2018.295)
Supplement: Supplementary file 1 [file sdata2018295-isa1.zip › a_Mason138B_assay.txt]

Sample Name	Protocol REF	Assay Name	Raw Data File	Comment[Data Repository]	Comment[Data Record Accession]	Comment[Data Record URI]	Factor Value[year]
Lake Erie wind data	Data processing	Lake Erie effective fetch and relative exposure index	Erie.zip	University of Michigan	doi:10.7302/z22f7kn3	https://doi.org/10.7302/z22f7kn3	2004/2014
Lake Huron wind data	Data processing	Lake Huron effective fetch and relative exposure index	Huron.zip	University of Michigan	doi:10.7302/z22f7kn3	https://doi.org/10.7302/z22f7kn3	2004/2014
Lake Michigan wind data	Data processing	Lake Michigan effective fetch and relative exposure index	Michigan.zip	University of Michigan	doi:10.7302/z22f7kn3	https://doi.org/10.7302/z22f7kn3	2004/2014
Lake Ontario wind data	Data processing	Lake Ontario effective fetch and relative exposure index	Ontario.zip	University of Michigan	doi:10.7302/z22f7kn3	https://doi.org/10.7302/z22f7kn3	2004/2014
Lake Saint Clair wind data	Data processing	Lake Saint Clair effective fetch and relative exposure index	StClair.zip	University of Michigan	doi:10.7302/z22f7kn3	https://doi.org/10.7302/z22f7kn3	2004/2014
Lake Superior wind data	Data processing	Lake Superior effective fetch and relative exposure index	Superior.zip	University of Michigan	doi:10.7302/z22f7kn3	https://doi.org/10.7302/z22f7kn3	2004/2014
land-water mask	Data processing	offshore mask	offshore_mask.zip	University of Michigan	doi:10.7302/z22f7kn3	https://doi.org/10.7302/z22f7kn3
